# Supplementary material for: The Best DFT Functional Is the Ensemble of Functionals
Source: Adv Sci (Weinh). 2024 Oct 25;11(47):2408239. doi: 10.1002/advs.202408239 (PMC11653610; doi:10.1002/advs.202408239)
Supplement: Supplementary file 2 — Supporting Information [file ADVS-11-2408239-s001.xlsx]

## Sheet: 84
DENS24×N
DSD-BLYP	ωB97X-V
0.555	0.443
DSD-BLYP	ωB97X-V	TPSS1KCIS
0.61	0.46	-0.07
DSD-BLYP	ωB97X-V	TPSS1KCIS	MN15
0.61	0.39	-0.07	0.08
DSD-BLYP	ωB97X-V	TPSS1KCIS	MN15	RPBE
0.63	0.38	-0.14	0.08	0.05
DSD-BLYP	ωB97X-V	TPSS1KCIS	MN15	RPBE	B1B95
0.63	0.39	-0.14	0.1	0.06	-0.05
DSD-BLYP	ωB97X-V	TPSS1KCIS	MN15	RPBE	B1B95	r2SCAN-3c
0.64	0.39	-0.15	0.1	0.09	-0.04	-0.04
DSD-BLYP	ωB97X-V	TPSS1KCIS	MN15	RPBE	B1B95	r2SCAN-3c	MPWB1K
0.64	0.41	-0.14	0.12	0.08	-0.02	-0.05	-0.04
DENS24×84
DSD-BLYP	ωB97X-V	TPSS1KCIS	MN15	RPBE	B1B95	r2SCAN-3c	MPWB1K
-1.47954	0.421927	0.861496	0.120308	-0.207279	0.465022	-0.0439129	-0.332379
PBEh1PBE	PWPB95	revTPSS0	LC-whPBE	mPWLYP	MPW2PLYP	MN12-L	MPW1KCIS
0.291366	1.27206	-1.34985	-0.325588	-0.325303	1.0422	-0.130062	-0.823791
O3LYP	PKZB	MN12SX	mPWPW91	rPW86PBE	TPSS0	TPSS	B2PLYP
-0.753469	-0.0103114	0.32511	0.0233931	-0.267047	-0.127776	1.00778	1.55453
N12	B97-2	M11	M05	MPWKCIS1K	B1LYP	PW91	X3LYP
0.0236671	-1.16501	-0.0188421	-0.0321543	1.61734	-1.77105	-0.929491	0.203626
XLYP	DSD-PBEP86	B97-1	M05-2X	BMK	N12SX	HISS	M11-L
1.33584	0.433142	0.688004	0.0293148	-0.060413	-0.427929	0.122047	-0.121665
HSE06	ωB97X-D3	PBEhPBE	PBE1KCIS	B1P86	VV10	B3LYP-NL	HCTH
0.967889	0.186435	-0.378833	-0.615183	-0.590697	-1.29494	1.02839	0.504305
SOGGA11X	MN15-L	tHCTH	PW1PW	OLYP	OPBE	BPBE	DSD-PBEB95
0.287031	-0.0537003	0.0351363	0.440939	0.201781	-0.0815608	1.71094	-0.281165
B98	M06-L	M08-HX	M06	B97-D3	B2GPPLYP	M062X	PBE
0.117214	0.109003	-0.0101479	-0.0386512	0.214004	-0.201875	-0.182613	0.160739
PW6B95	B3PW91	revTPSSh	revTPSS	MPW1B95	PBE0	BLYP	TPSSh
-0.171781	0.541916	1.18096	-0.0329165	-0.525505	0.302505	-0.207977	-1.80735
mPW1LYP	revPBE	BP86	PW91P86	B3LYP	HSE03	B3P86	mPW1PW91
-0.733475	-0.956037	-0.352825	0.995156	-0.0346436	0.449191	-0.0718716	-0.540767
BHLYP	APFD	tHCTHhyb	SCAN
0.329693	0.10817	-0.781587	-0.0664924

## Sheet: orca
DENS24o×N
DSD-BLYP	ωB97X-V
0.555	0.4437
DSD-BLYP	ωB97X-V	B1LYP
0.634	0.4676	-0.104
DSD-BLYP	ωB97X-V	B1LYP	B2PLYP
0.519251	0.43	-0.17472	0.22
DSD-BLYP	ωB97X-V	B1LYP	B2PLYP	TPSSh
0.39	0.431269	-0.15	0.424668	-0.09
DSD-BLYP	ωB97X-V	B1LYP	B2PLYP	TPSSh	DSD-PBEP86
0.08	0.41	-0.14	0.56	-0.13	0.21
DSD-BLYP	ωB97X-V	B1LYP	B2PLYP	TPSSh	DSD-PBEP86	PWPB95
-0.191	0.31	-0.1339	0.723	-0.1999	0.33	0.1587
DSD-BLYP	ωB97X-V	B1LYP	B2PLYP	TPSSh	DSD-PBEP86	PWPB95	DSD-PBEB95
-0.402	0.3075	-0.10956	0.734537	-0.2761	0.65757	0.3946	-0.307
DSD-BLYP	ωB97X-V	B1LYP	B2PLYP	TPSSh	DSD-PBEP86	PWPB95	DSD-PBEB95
-0.51	0.305	-0.0962	0.8069	-0.2574	0.72957	0.39799	-0.305538
B3PW91
-0.07038
DSD-BLYP	ωB97X-V	B1LYP	B2PLYP	TPSSh	DSD-PBEP86	PWPB95	DSD-PBEB95
-0.716	0.36235	-0.0832	1.16294	-0.2122	0.8967	0.4104	-0.3394
B3PW91	MPW2PLYP
-0.203	-0.2765
DENS24o×28
DSD-BLYP	ωB97X-V	B1LYP	B2PLYP	TPSSh	DSD-PBEP86	PWPB95	DSD-PBEB95
-2.81252	0.227005	0.139945	2.66139	-0.811845	1.67807	0.621032	-0.666689
B3PW91	MPW2PLYP	rPW86PBE	RPBE	OLYP	B3P86	B3LYP	B1P86
0.0416475	0.571051	-0.412659	-0.0279284	-0.119999	0.525367	0.0513744	-0.723309
O3LYP	BPBE	wB97X-D3	XLYP	mPW1LYP	PW1PW	mPWLYP	TPSS0
-0.308685	-0.0617185	0.132327	0.442197	-0.246471	0.281148	-0.162073	-0.23269
X3LYP	OPBE	revPBE	TPSS
-0.255133	0.443893	-0.726182	0.743596

## Sheet: pyscf
DENS24p×N
ωB97X-V	M05-2X
0.712	0.285
ωB97X-V	M05-2X	B1LYP
0.616	0.284	0.0981
ωB97X-V	M05-2X	B1LYP	X3LYP
0.644	0.259	0.4398	-0.34081
ωB97X-V	M05-2X	B1LYP	X3LYP	B3LYP
0.625	0.254	0.451	-0.434	0.106
ωB97X-V	M05-2X	B1LYP	X3LYP	B3LYP	N12SX
0.638	0.284	0.416	-0.355	0.13	-0.1099
ωB97X-V	M05-2X	B1LYP	X3LYP	B3LYP	N12SX	HSE06
0.622	0.255	0.607	-0.673	0.132	-0.247	0.314
ωB97X-V	M05-2X	B1LYP	X3LYP	B3LYP	N12SX	HSE06	TPSS0
0.6199	0.274	0.701	-0.766	0.149	-0.297	0.501	-0.172
DENS24p×54
ωB97X-V	M052X	B1LYP	X3LYP	B3LYP	N12SX	HSE06	TPSS0
0.64561	0.193156	0.422866	-0.17845	1.03842	-0.731265	1.07952	-0.457916
B3P86	PW91	BLYP	B97-D3	VV10	TPSSh	BPBE	OLYP
0.282778	-0.480396	-0.74668	0.0815872	0.558902	-2.10594	0.133417	-0.286146
HSE03	B3PW91	revPBE	B97-1	PBE	PBE0	TPSS	N12
-0.535832	-0.0426762	-1.52851	0.52104	-1.02371	1.42284	2.02042	0.172271
MPWB1K	SOGGA11X	BP86	M05	XLYP	M062X	wB97X-D3	PW6B95
-0.387821	0.140566	-0.0713718	0.100872	0.115575	-0.193788	-0.111915	-0.301004
MPW1B95	MN12SX	MN12L	MN15	M11L	revTPSS	SCAN	OPBE
1.87785	0.530247	-0.314155	0.0658665	-0.0719286	-0.0169493	-0.148169	0.753635
RPBE	MN15L	B1B95	B97-2	TPSS1KCIS	M06L	MPWKCIS1K	PBE1KCIS
0.434332	0.0862007	-0.99845	-0.784031	0.539112	0.0064015	0.680739	-1.65625
MPW1KCIS	revTPSSh	M06	O3LYP	mPW1LYP	PKZB
0.891406	-0.326506	-0.0423506	-0.242908	0.0282832	-0.0320404
